# Supplementary material for: Soft-robotic ciliated epidermis for reconfigurable coordinated fluid manipulation
Source: Sci Adv. 2022 Aug 26;8(34):eabq2345. doi: 10.1126/sciadv.abq2345 (PMC9417179; doi:10.1126/sciadv.abq2345)
Supplement: Supplementary file 2 — Movies S1 to S7 [file sciadv.abq2345_movies_s1_to_s7.zip]

Archive with 7 entries (7 files):
- sciadv.abq2345_movie_s1.mp4
- sciadv.abq2345_movie_s2.mp4
- sciadv.abq2345_movie_s3.mp4
- sciadv.abq2345_movie_s4.mp4
- sciadv.abq2345_movie_s5.mp4
- sciadv.abq2345_movie_s6.mp4
- sciadv.abq2345_movie_s7.mp4
